# Supplementary material for: Osteopontin in Cardiovascular Diseases
Source: Biomolecules. 2021 Jul 16;11(7):1047. doi: 10.3390/biom11071047 (PMC8301767; doi:10.3390/biom11071047)
Supplement: Supplementary file 1 [file biomolecules-11-01047-s001.zip]

Archive with 1 entries (1 files):
- biomolecules-1249214-supplementary.xlsx
