# Supplementary material for: Osteopontin in Cardiovascular Diseases
Source: Biomolecules. 2021 Jul 16;11(7):1047. doi: 10.3390/biom11071047 (PMC8301767; doi:10.3390/biom11071047)
Supplement: Supplementary file 1 [file biomolecules-11-01047-s001.zip › biomolecules-1249214-supplementary.xlsx]

## Sheet: Sheet1
Table S1. Osteopontin in cardiovascular diseases
Diseases		Targeted cells or molecules	Pathophysiology	References
Ischemic heart diseases and Heart failure	Molecular mechanism	Macrophage	IL-10 and M-CSF activate STAT3 and ERK and upregulate galectin-3 and MerTK, leading to OPN production post MI	24
		Endothelial cells	OPN induces angiogenesis post-MI	88
		Fibroblast	OPN promotes collagen synthesis and accumulation and regulates cardiac remodeling post-MI	24, 27, 33
		MMPs	MMP inhibition decreases post-MI LV dilatation in Spp1 KO mice	80
		Whole heart	OPN modulates the activation of p38 kinase and JNKs and the development of cardiac hypertrophy	52
		Macrophage	OPN enhances phagocytosis and clearance of dead cells	24, 42
		Mitochondrial oxoglutarate dehydrogenase L	OPN regulates mitochondrial oxoglutarate dehydrogenase L and the development of HF with preserved EF in mice	32
		Fibroblast	OPN induces myofibroblasts differentiation	50
		Smooth muscle cells	Oxidized LDL promotes the proliferation and migration of smooth muscle cells via OPN	68
		Fibroblast	OPN upregulates the inhibitors of MMPs via β3 integrins and activation of protein kinase C-ζ	78, 79
		Fibroblast	AngⅡ, Il1β, and TNFa synergistically upregulate OPN production by ROS-mediated activation of ERK1/2 and JNK pathways	64
		Endothelial cells	AngⅡ activates the p42/44 MAPK pathway, thereby inducing OPN	64
		Cardiomyocyte and endothelial cells	OPN suppresses NOS2 activity	69
	Clinical evidence		The increase in OPN levels of circulating blood in patients with acute MI	71
			The increase in OPN levels of circulating blood in patients with ACS	100
			The increase in OPN levels of circulating blood in patients with stable CAD	71-74
			The increase in OPN levels of circulating blood in patients with HF	90
			OPN expression is increased in the myocardium of patients with hypertensive heart disease and HF in human	91
			OPN expression is correlated with pulmonary capillary wedge pressure and LV chamber stiffness and inversely correlated with LVEF in patients with HF
			OPN predicts ventricular tachycardia and fibrillation in patients with HF	92
Atherosclerotic plaques	Molecular mechanism	Atherosclerotic plaques	OPN induces the development of medial thickening and neointimal formation in mice	102
		Smooth muscle cells	OPN phosphorylation is required for the inhibition of human vascular smooth muscle cell calcification	106, 107
		Foam cells	OPN is upregulated in foam cells of atherosclerotic plaques	118, 119
	Clinical evidence		Endothelial cells, macrophages, and smooth muscle-derived foam cells are the primary sources of OPN in humans	62, 98
			OPN is involved in the formation of ulceration, inflammation, and unstable plaques in patients who underwent carotid endarterectomy	99
			Hydroxyapatite deposition in atherosclerotic coronary plaques is associated with OPN expression in humans	113
Hypertension	Molecular mechanism	Smooth muscle cells	OPN is upregulated via the Akt1/AP-1 dependent pathway and promotes the production of MMP-2 and vascular remodeling	89
	Clinical evidence		OPN is upregulated in the aortic tissue and is correlated with systolic blood pressure in patients with hypertension	89
Dilated cardiomyopathy	Molecular mechanism	Fibroblast	Inhibition of OPN suppressed collagen I secretion via the FAK/Akt-dependent pathway	97
		DCM model	Inhibition of OPN reduced LV remodeling and dysfunction in mice with DCM
	Clinical evidence		Elevated OPN levels in the blood of patients with DCM	32
			OPN expression showed a positive correlation with LVEDs and a negative correlation with LVEF in patients with DCM	93, 94
Other cardiovascular diseases	Molecular mechanism	Myocarditis model	Overexpression of OPN induces cardiomyocyte loss, fibrosis, and inflammation, followed by LV diastolic and systolic function in myocarditis model	122
		Myocarditis model	OPN expression is increased in macrophages in a model of coxsackievirus B3-induced myocarditis	123
		Myopathy model	OPN enhances MMP-9 expression in cardiac and skeletal muscle, leading to the development of myopathy	124
		Chagas Heart Disease model	OPN induces myocardial MMP-2 activation, thereby facilitating the development of cardiac remodeling, inflammation, and interstitial fibrosis	125
	Clinical evidence	Amyloidosis	Serum OPN levels are an independent predictor of all-cause mortality	126
		Aortic Aneurysm	OPN/p38 MAPK signaling pathways may protect against ascending aortic aneurysm progression	127
Acute kidney injury	Molecular mechanism	NK cells	OPN can activate NK cells to mediate the apoptosis of tubular epithelial cells in mice	132-134
	Clinical evidence		Plasma OPN levels were elevated and independently predicted the 28-day survival rate in patients	129
			Urine OPN levels were associated with AKI and mortality in survivors after out-of-hospital cardiac arrest	130
Chronic kidney injury	Molecular mechanism	AngⅡ	Genetic depletion of OPN protects against Ang II-induced inflammation, oxidative stress, and fibrosis of the kidney	140, 141
	Clinical evidence		Plasma OPN level was a poor predictor of kidney function in patients with diabetes	95, 135-137
Diabetes	Molecular mechanism	Cardiomyopathy	OPN induces cardiomyocyte apoptosis, hypertrophy, and fibrosis by modulating PKC activation	53
		Neuropathy	OPN plays an essential role in the pathogenesis of diabetic neuropathy in mice	138, 139
		VAT CD4+ T cells	Senescent CD4+ T cells induce adipose inflammation by producing large amounts of OPN	29
		VAT CD4+ T cells	OPN-producing senescent CD4+ T cells are not easily eliminated as a negative hallmark of obesity after weight reduction	145
		Epicardial fat	OPN expression is increased in the epicardial fat of patients with CAD and is associated with calcified atherosclerotic plaques	146
	Clinical evidence	Diabetes	OPN expression is increased in the circulating blood of obese diabetes and insulin-resistant patients	136, 142
Cardio renal syndrome	Clinical evidence		Higher levels of OPN are associated with multivessel lesions and decline renal function in patients with stable CAD	148
			Serum levels of OPN predict adverse cardiovascular events in patients with CKD	149
